# Supplementary material for: Effects of variety and nutrient availability on the acrylamide-forming potential of rye grain
Source: J Cereal Sci. 2013 May;57(3):463–70. doi: 10.1016/j.jcs.2013.02.001 (PMC3688320; doi:10.1016/j.jcs.2013.02.001)
Supplement: Supplementary file 1 [file mmc1.xlsx]

## Sheet: All results
Plot Number	Block	MainPlot	Row	Col	Variety	N	S	Glucose	Fructose	Sucrose	Maltose	Total reducing sugars	Total sugars	Ala	Gly	Val	Leu	Ile	Thr	Ser	Pro	Asn	Asp	Met	Glu	Phe	Gln	Lys	His	Trp	Total free amino acids	Acrylamide	Sulphur	N %
						kg/ha		mmol/kg						mmol/kg																		ug/kg	ppm
1	1	1	1	1	Agronom	100	15	1.20542	4.82611	4.33313	1.54471	7.57624	11.9094	1.534	0.164	0.458	0.134	0.132	0.162	0	1.092	6.274	4.658	0.04	2.246	0.162	0	0.11	0	0.106	17.272	1323.07	1282.9	1.695
2	1	1	1	2	Agronom	100	40	1.20344	5.60847	4.20738	2.17414	8.98605	13.1934	1.058	0.266	0.32	0.102	0.116	0.124	0.02	0.766	4.918	4.248	0.242	1.03	0.12	0	0.078	0	0.108	13.516	1174.82	1337.76	1.533
3	1	1	1	3	Agronom	100	0	0.773472	2.69592	4.49566	2.2842	5.75358	10.2492	1.206	0.142	0.296	0.102	0.1	0.072	0	0.868	5.3	4.718	0.272	1.192	0.106	0.014	0.08	0	0.03	14.498	1446.78	1083.35	1.629
4	1	1	2	1	Agronom	200	15	0.968139	4.44425	4.16478	1.38462	6.79701	10.9618	1.394	0.162	0.404	0.144	0.17	0.11	0	1.38	6.042	3.378	0.144	1.382	0.144	0	0.054	0	0.024	14.932	1257.02	1498.29	2.355
5	1	1	2	2	Agronom	200	40	0.795528	2.07822	4.35765	1.74295	4.6167	8.97435	1.944	0.34	0.552	0.174	0.19	0.14	0	2.04	6.542	4.156	0.238	1.852	0.132	0.018	0.014	0	0.02	18.352	1437.78	1538.82	2.246
6	1	1	2	3	Agronom	200	0	0.704556	1.33194	4.97415	2.03826	4.07476	9.04891	1.796	0.286	0.468	0.148	0.138	0.168	0.054	1.756	8.822	5.318	0.296	2.436	0.166	0.074	0.102	0	0.032	22.06	1727.67	1137.11	2.012
7	1	1	3	1	Agronom	1	15	0.546139	1.37689	3.40257	1.79845	3.72148	7.12405	0.784	0.072	0.21	0.08	0.05	0.046	0	0.358	2.448	2.14	0.008	0.606	0.05	0.02	0.014	0	0.004	6.89	1017.19	1048.92	1.11
8	1	1	3	2	Agronom	1	40	0.587694	1.87072	4.15711	1.77118	4.2296	8.38671	1.122	0.27	0.218	0.088	0.076	0.098	0	0.632	4.664	3.056	0.16	0.938	0.076	0	0.076	0	0.032	11.506	1183.59	1128.11	1.237
9	1	1	3	3	Agronom	1	0	0.770611	3.15061	3.81787	1.32977	5.25099	9.06885	0.97	0.156	0.22	0.118	0.094	0.05	0	0.738	4.948	3.25	0.086	1.28	0.116	0	0.046	0	0.026	12.098	1185.76	982.372	1.252
10	1	2	1	1	Festus	1	0	1.08878	3.52864	4.51575	1.16404	5.78145	10.2972	0.796	0.088	0.252	0.094	0.14	0.058	0	1.116	5.152	2.946	0.168	0.898	0.096	0.032	0.054	0	0.024	11.914	1410.11	946.675	1.371
11	1	2	1	2	Festus	1	40	1.30339	4.25756	4.72325	0.981374	6.54232	11.2656	0.934	0.286	0.336	0.104	0.148	0.108	0.058	1.226	5.49	3.248	0.152	1.308	0.092	0.226	0.092	0.028	0.028	13.864	1486.58	1114.27	1.266
12	1	2	1	3	Festus	1	15	1.10944	4.36067	6.00053	1.93944	7.40956	13.4101	0.788	0.146	0.214	0.086	0.116	0.1	0.026	0.618	5.748	3.288	0.182	1.174	0.094	0	0.076	0	0.038	12.694	1312.06	1026.18	1.201
13	1	2	2	1	Festus	100	0	1.52114	5.77997	6.02851	2.01925	9.32037	15.3489	0.642	0.18	0.3	0.128	0.152	0.09	0	1.164	5.466	3.442	0.012	1.096	0.104	0	0.03	0	0.038	12.844	1544.72	1053.51	1.62
14	1	2	2	2	Festus	100	40	1.40506	3.76189	4.26187	1.0919	6.25885	10.5207	1.134	0.108	0.346	0.14	0.25	0	0	1.732	7.056	4.076	0.206	1.852	0.144	0	0.108	0	0.08	17.232	1611.2	1157.5	1.582
15	1	2	2	3	Festus	100	15	1.01258	3.30639	4.87582	2.06478	6.38375	11.2596	0.662	0.03	0.27	0.106	0.232	0.116	0	0.91	5.758	3.64	0.212	1.17	0.094	0	0.012	0	0.068	13.28	1288.11	1103.51	1.671
16	1	2	3	1	Festus	200	0	1.17758	3.10944	5.27604	1.87874	6.16577	11.4418	1.124	0.318	0.388	0.16	0.178	0.178	0	2.83	10.094	5.628	0.314	1.884	0.102	0	0.066	0	0.026	23.29	1815.35	984.47	1.879
17	1	2	3	2	Festus	200	40	1.29031	4.87267	5.00893	0.968465	7.13144	12.1404	0.948	0.182	0.43	0.156	0.204	0.126	0	1.994	7.634	4.708	0.234	1.746	0.112	0	0.068	0	0.024	18.566	1653.26	1306.3	2.036
18	1	2	3	3	Festus	200	15	1.28086	4.0755	5.98374	2.13836	7.49472	13.4785	0.784	0.018	0.442	0.162	0.206	0.096	0	2.756	9.584	4.69	0.026	2.022	0.14	0	0.028	0	0.026	20.98	1755.64	1240.03	2.049
19	1	3	1	1	Rotari	100	15	1.16519	4.60186	5.54162	2.75895	8.526	14.0676	1.242	0.282	0.306	0.1	0.098	0.126	0.026	0.554	5.73	5.074	0.258	1.544	0.078	0	0.08	0	0.098	15.596	1482.41	1276.54	1.753
20	1	3	1	2	Rotari	100	0	0.967167	3.37725	4.65557	2.95102	7.29544	11.951	0.978	0.17	0.324	0.118	0.13	0.106	0	1.132	6	4.34	0.048	1.418	0.092	0.026	0.006	0	0.09	14.978	1586.4	1104.53	1.548
21	1	3	1	3	Rotari	100	40	0.854833	3.19614	4.10409	1.4218	5.47277	9.57686	1.178	0.254	0.364	0.114	0.138	0.046	0	0.81	6.646	4.512	0.266	1.498	0.104	0	0.05	0	0.082	16.062	1404.04	1287.68	1.901
22	1	3	2	1	Rotari	200	15	1.48769	3.83031	5.16671	1.71927	7.03727	12.204	1.792	0.5	0.644	0.212	0.294	0.258	0.508	3.004	9.276	6.156	0.068	3.656	0.162	0.756	0.168	0	0.08	27.534	1861.96	1479.62	2.332
23	1	3	2	2	Rotari	200	0	1.21489	4.311	5.99909	2.64905	8.17494	14.174	1.458	0.412	0.448	0.142	0.204	0.15	0.22	2.548	9.652	7.202	0.058	3.294	0.128	0.392	0.108	0	0.07	26.486	1980.75	1123.15	2.135
24	1	3	2	3	Rotari	200	40	1.45661	5.63042	6.21725	3.17665	10.2637	16.4809	1.244	0.172	0.584	0.2	0.224	0.166	0	1.712	7.62	4.812	0.246	2.462	0.134	0	0.108	0	0.066	19.75	1681.38	1427.21	2.251
25	1	3	3	1	Rotari	1	15	0.888639	2.37906	4.4251	2.60161	5.8693	10.2944	1.182	0.25	0.366	0.136	0.134	0.104	0	1.18	5.942	4.422	0.22	1.864	0.092	0	0.096	0	0.03	16.018	1416.55	1082.23	1.376
26	1	3	3	2	Rotari	1	0	0.731389	2.281	5.09284	2.63899	5.65138	10.7442	0.918	0.2	0.23	0.102	0.092	0.068	0.028	0.808	5.642	4.442	0.244	1.096	0.076	0.014	0.07	0	0.032	14.062	1373.51	1074.75	1.389
27	1	3	3	3	Rotari	1	40	0.754306	2.65994	4.96383	2.81635	6.2306	11.1944	1.064	0.052	0.174	0.112	0.016	0.028	0	0.668	4.018	3.522	0.14	0.89	0.07	0	0.016	0	0.014	10.784	1300.08	1122.24	1.314
28	1	4	1	1	Fugato	200	0	0.792139	3.32078	5.13893	2.86197	6.97489	12.1138	1.3	0.096	0.302	0.114	0.078	0.152	0	0.81	6.754	4.678	0.01	1.598	0.124	0	0.056	0	0.036	16.108	1713.07	1101.12	2.084
29	1	4	1	2	Fugato	200	40	0.934028	2.51511	4.23577	2.00838	5.45752	9.69329	1.562	0.27	0.488	0.186	0.158	0.178	0	1.064	6.238	3.724	0.026	1.788	0.15	0	0.062	0	0.054	15.948	1533.33	1418.42	2.179
30	1	4	1	3	Fugato	200	15	1.12797	3.88575	5.81272	3.16165	8.17537	13.9881	1.78	0.278	0.49	0.172	0.218	0.118	0	1.19	6.65	3.984	0.01	2.372	0.18	0.03	0.086	0	0.066	17.624	1619.8	1315.81	1.959
31	1	4	2	1	Fugato	1	0	1.45889	3.71108	4.19092	1.80846	6.97844	11.1694	1.788	0.394	0.392	0.126	0.142	0.16	0.124	1.06	5.912	3.842	0.034	1.95	0.16	0.028	0.066	0	0.04	16.218	1518.75	1075.16	1.334
32	1	4	2	2	Fugato	1	40	1.1695	3.78683	4.51817	1.78193	6.73826	11.2564	1.156	0.038	0.356	0.108	0.12	0.052	0	0.964	5.856	3.638	0.212	1.996	0.164	0	0.104	0	0.036	14.8	1370.85	1087.17	1.334
33	1	4	2	3	Fugato	1	15	1.38644	5.56581	5.94399	2.92506	9.87731	15.8213	1.48	0.344	0.282	0.122	0.126	0.138	0.068	1.086	5.44	3.584	0.03	1.474	0.118	0.03	0.082	0	0.038	14.442	1398.18	1065.28	1.254
34	1	4	3	1	Fugato	100	0	1.37967	6.50158	5.57468	2.56361	10.4449	16.0195	1.18	0.288	0.294	0.108	0.12	0.178	0.044	0.818	5.698	4.2	0.016	1.792	0.144	0.02	0.08	0.024	0.062	15.066	1391.56	1030.22	1.504
35	1	4	3	2	Fugato	100	40	1.43636	6.233	6.29023	2.78912	10.4585	16.7487	1.554	0.412	0.406	0.17	0.176	0.156	0.076	0.916	5.812	4.542	0.036	1.784	0.154	0.012	0.084	0	0.052	16.342		1271.5	1.475
36	1	4	3	3	Fugato	100	15	1.32342	5.22531	4.73317	1.74757	8.2963	13.0295	1.21	0.082	0.498	0.166	0.17	0.028	0.07	1.194	4.552	3.744	0.152	2.502	0.072	0	0.03	0	0.036	14.506	1370.26	1150.36	1.483
37	1	5	1	1	Askari	1	40	1.34739	5.4625	5.57425	2.17497	8.98486	14.5591	1.008	0.364	0.444	0.134	0.162	0.176	0.036	1.646	8.502	4.286	0.182	2.026	0.126	0.156	0.1	0	0.048	19.396	1565.48	1121.51	1.408
38	1	5	1	2	Askari	1	15	1.02869	3.21781	4.30706	1.30934	5.55584	9.8629	1.046	0.298	0.398	0.126	0.172	0.168	0.224	1.958	6.84	4.232	0.028	1.976	0.134	0.058	0.096	0	0.048	17.802	1542.83	1197.99	1.456
39	1	5	1	3	Askari	1	0	0.700611	1.35667	4.27437	1.51996	3.57723	7.85161	0.314	0	0.298	0.116	0.028	0	0	1.636	8.106	4.284	0.318	0.5	0	0	0	0	0.022	15.622	1525.06	1219.62	1.408
40	1	5	2	1	Askari	100	40	0.93525	2.7285	3.97297	1.40538	5.06913	9.0421	1.096	0.26	0.51	0.154	0.258	0.214	0.094	2.066	7.474	4.446	0.03	1.87	0.138	0	0.126	0	0.092	18.828	1473.07	1272.58	1.72
41	1	5	2	2	Askari	100	15	0.690972	2.58058	4.03107	1.16382	4.43537	8.46644	0.604	0.028	0.322	0.11	0.206	0	0	1.668	8.432	3.238	0.042	0.722	0.072	0	0.018	0	0.042	15.504	1612.9	1277.66	1.586
42	1	5	2	3	Askari	100	0	0.670833	1.80422	3.96648	2.17639	4.65144	8.61792	0.938	0.3	0.432	0.14	0.188	0.184	0.012	1.654	8.206	4.738	0.254	1.81	0.128	0.056	0.1	0	0.112	19.252	1380.87	1175.67	1.501
43	1	5	3	1	Askari	200	40	0.761667	1.27089	3.89873	1.32123	3.35378	7.25251	1.356	0.238	0.518	0.154	0.308	0.058	0	2.798	6.908	4.006	0.102	1.45	0.078	0	0	0	0.018	17.992	1756.26	1465.34	2.129
44	1	5	3	2	Askari	200	15	0.907611	4.02861	3.33205	1.19645	6.13267	9.46472	0.848	0.264	0.308	0.114	0.128	0.112	0.018	1.112	5.468	4.624	0.26	1.434	0.114	0	0.092	0	0.044	14.94	1348.56	1392.98	1.903
45	1	5	3	3	Askari	200	0	1.52936	5.21742	4.76518	1.95151	8.69828	13.4635	1.23	0.272	0.55	0.186	0.212	0.158	0.126	2.358	8.702	4.704	0.068	2.144	0.112	0.104	0.108	0.036	0.092	21.162	1863.79	1281.37	1.836
46	2	1	1	1	Festus	200	40	1.16853	3.36617	4.26301	1.79598	6.33067	10.5937	0.958	0.01	0.424	0.128	0.302	0	0	2.126	6.69	4.512	0.19	1.746	0.14	0.038	0	0	0.02	17.284	1430.39	1274.42	2.036
47	2	1	1	2	Festus	200	0	1.14156	4.42819	4.56978	0.875789	6.44554	11.0153	0.838	0.194	0.278	0.1	0.13	0.114	0	1.69	6.72	3.652	0.008	1.422	0.092	0	0.044	0	0.02	15.302	1789.11	1070.97	1.866
48	2	1	1	3	Festus	200	15	0.882	2.12744	4.58829	1.24667	4.25611	8.8444	1.158	0.34	0.474	0.168	0.22	0.18	0.024	2.112	7.574	4.624	0.226	2.09	0.132	0.028	0.062	0	0.032	19.444	1687.52	1268.2	1.916
49	2	1	2	1	Festus	100	40	0.967361	2.31197	4.51766	1.27518	4.55451	9.07217	1.212	0.188	0.436	0.158	0.3	0.104	0	1.154	6.38	4.71	0.28	1.526	0.22	0	0.068	0	0.03	16.766	1719.26	1323.35	1.804
50	2	1	2	2	Festus	100	0	1.24958	4.31536	4.38544	0.82981	6.39475	10.7802	1.048	0.274	0.35	0.132	0.202	0.2	0.086	1.698	7.504	4.568	0.016	1.588	0.108	0.226	0.086	0.018	0.038	18.142	1690.54	1001.77	1.673
51	2	1	2	3	Festus	100	15	1.37408	5.55958	5.54693	1.72642	8.66008	14.207	1.034	0.184	0.426	0.12	0.244	0.196	0.044	1.462	6.594	4.178	0.268	1.586	0.134	0.066	0.102	0	0.048	16.686	1639.03	1187.89	1.511
52	2	1	3	1	Festus	1	40	0.831278	1.98669	4.35192	1.2927	4.11068	8.46259	0.796	0.064	0.172	0.116	0.108	0.098	0	0.91	6.34	3.224	0.162	0.708	0.058	0	0.028	0	0.01	12.794	1450.57	1042.74	1.219
53	2	1	3	2	Festus	1	0	0.705833	3.607	4.02287	1.57763	5.89046	9.91333	0.684	0.168	0.24	0.072	0.088	0.102	0	0.828	5.594	3.63	0.198	1.054	0.082	0.012	0.058	0	0.028	12.838	1227.6	935.475	1.233
54	2	1	3	3	Festus	1	15	0.867278	2.54772	4.3644	2.07238	5.48738	9.85178	0.556	0.21	0.206	0.084	0.088	0.062	0	0.872	4.736	3.046	0.188	0.864	0.05	0	0.064	0	0.016	11.042	1129.14	1004.61	1.14
55	2	2	1	1	Askari	1	15	0.997972	3.49619	4.49276	1.42294	5.91711	10.4099	0.92	0.272	0.38	0.138	0.154	0.108	0	2.008	9.006	4.034	0.024	1.768	0.128	0.03	0.072	0	0.052	19.094	1495.25	1162.17	1.42
56	2	2	1	2	Askari	1	0	0.978806	3.63194	4.30351	1.35879	5.96954	10.273	1.074	0.314	0.382	0.12	0.158	0.126	0.116	1.738	7.276	4.394	0.272	1.592	0.142	0.036	0.066	0	0.04	17.846	1632.4	1045.43	1.192
57	2	2	1	3	Askari	1	40	1.29808	5.5425	6.12523	2.20868	9.04927	15.1745	0.584	0	0.3	0.136	0.076	0	0	1.614	5.558	3.294	0	0.892	0.14	0	0	0	0.004	12.598	1520.98	1147.23	1.311
58	2	2	2	1	Askari	200	15
59	2	2	2	2	Askari	200	0	1.05381	2.38519	4.58933	1.47722	4.91622	9.50555	1.302	0.354	0.504	0.164	0.182	0.26	0.222	3.356	8.546	4.578	0.052	2.776	0.122	0.258	0.098	0	0.044	22.818	2153.21	1058.28	1.979
60	2	2	2	3	Askari	200	40	1.00925	2.22603	5.59906	2.4624	5.69768	11.2967	1.154	0.136	0.556	0.212	0.224	0.024	0	4.01	7.832	4.34	0.282	2.426	0.138	0.158	0	0	0.028	21.52	1840.25	1410.57	2.134
61	2	2	3	1	Askari	100	15																									1381.43
62	2	2	3	2	Askari	100	0	0.75175	1.82042	4.45545	1.53993	4.11209	8.56755	0.992	0.208	0.468	0.146	0.144	0.108	0	2.742	8.872	5.278	0.25	2.182	0.17	0	0.09	0.094	0.106	21.85	1712.03	1104.28	1.726
63	2	2	3	3	Askari	100	40	0.654194	1.59961	4.62268	1.82029	4.0741	8.69677	1.12	0.234	0.4	0.134	0.144	0.146	0	1.904	7.232	4.188	0.206	1.76	0.1	0	0.068	0	0.084	17.72	1489.24	1239.12	1.588
64	2	3	1	1	Fugato	1	40	1.36572	4.42858	4.57892	1.53417	7.32847	11.9074	1.272	0.056	0.408	0.148	0.084	0.026	0	1.124	5.31	3.092	0.054	1.298	0.112	0	0	0	0.002	12.986	1407.55	1071.93	1.346
65	2	3	1	2	Fugato	1	15	0.890667	2.97911	5.18113	2.65444	6.52422	11.7053	1.28	0.142	0.268	0.112	0.1	0.07	0	0.61	4.694	3.15	0.056	1.052	0.07	0.054	0	0	0.01	11.668	1310.83	1088.46	1.379
66	2	3	1	3	Fugato	1	0	1.69419	6.30653	4.73579	2.37557	10.3763	15.1121	1.544	0.338	0.322	0.122	0.136	0.108	0.088	0.776	4.324	3.694	0.182	1.546	0.124	0.01	0.076	0	0.028	13.418	1099.98	944.335	1.151
67	2	3	2	1	Fugato	200	40	1.01514	3.87083	4.69032	1.48015	6.36612	11.0564	1.596	0.176	0.598	0.158	0.242	0.064	0	1.502	7.652	4.762	0.348	1.886	0.146	0.044	0	0	0.038	19.212	1463.98	1456.71	2.452
68	2	3	2	2	Fugato	200	15	0.7685	1.96844	4.55298	2.34744	5.08439	9.63737	1.532	0.316	0.386	0.106	0.198	0.148	0.036	1.054	6.46	4.07	0.25	1.756	0.148	0.02	0.09	0	0.048	16.618	1620.14	1410.84	2.182
69	2	3	2	3	Fugato	200	0	0.9225	3.00589	3.9161	1.61187	5.54026	9.45636	1.63	0.364	0.392	0.138	0.134	0.208	0	0.94	7.012	4.192	0.046	1.938	0.146	0.032	0.092	0	0.048	17.312	1495.82	1071.2	1.893
70	2	3	3	1	Fugato	100	40	1.15519	4.65472	4.38762	1.62247	7.43239	11.82	1.334	0.288	0.378	0.132	0.12	0.164	0.072	0.832	5.436	4.024	0.016	1.662	0.15	0.014	0.092	0	0.068	14.782	1432.41	1196.78	1.614
71	2	3	3	2	Fugato	100	15	1.07792	4.50978	5.74455	2.73535	8.32305	14.0676	1.614	0.348	0.392	0.126	0.136	0.18	0.168	0.808	5.274	5.13	0.294	1.62	0.142	0.01	0.088	0	0.062	16.392		1197.15	1.574
72	2	3	3	3	Fugato	100	0	1.45661	6.16417	5.12463	2.56624	10.187	15.3117	1.302	0.246	0.362	0.12	0.172	0.064	0	0.768	5.466	3.844	0.194	1.79	0.136	0	0.1	0	0.078	14.642	1303.02	1070.05	1.65
73	2	4	1	1	Agronom	100	0	1.05069	4.22039	4.4055	1.3751	6.64619	11.0517	1.368	0.14	0.372	0.112	0.152	0.086	0	1.116	4.66	3.174	0.204	1.234	0.158	0	0.018	0	0.06	12.854	1288.26	1236.86	1.711
74	2	4	1	2	Agronom	100	15	1.13461	4.46125	3.88206	1.47814	7.074	10.9561	1.452	0.312	0.336	0.132	0.112	0.132	0.056	0.916	5.332	3.38	0.01	1.406	0.11	0	0.072	0	0.086	13.844	1179.51	1325.32	1.552
75	2	4	1	3	Agronom	100	40	1.4645	6.37169	6.01563	2.72228	10.5585	16.5741	1.604	0.34	0.368	0.11	0.146	0.092	0.022	0.828	4.932	3.902	0.016	1.386	0.126	0.028	0.082	0.03	0.096	14.108	1215.19	1298.54	1.607
76	2	4	2	1	Agronom	1	0	0.918972	2.13342	4.09037	1.91094	4.96332	9.05369	1.288	0.178	0.25	0.094	0.108	0.058	0	0.908	3.992	2.906	0.13	0.892	0.06	0	0	0	0.01	10.874	1223.8	1058.34	1.426
77	2	4	2	2	Agronom	1	15	0.784139	3.15492	4.40817	1.21461	5.15366	9.56183	1.496	0.3	0.308	0.1	0.132	0.076	0.024	0.852	5.016	3.38	0.006	1.538	0.128	0.014	0.068	0	0.048	13.486	1165.91	1151.57	1.314
78	2	4	2	3	Agronom	1	40	0.672611	3.37008	4.6438	1.89348	5.93617	10.58	1.414	0.198	0.222	0.094	0.086	0.11	0	0.976	5.21	2.958	0.014	1.296	0.08	0	0.068	0	0.036	12.762	1233.51	1136.49	1.241
79	2	4	3	1	Agronom	200	0	0.5575	1.4095	4.25503	1.648	3.615	7.87003	1.512	0.314	0.356	0.102	0.114	0.126	0	0.968	6.262	3.31	0.222	1.484	0.126	0	0.078	0	0.088	15.062	1238.18	1273.16	1.878
80	2	4	3	2	Agronom	200	15	0.767972	2.77986	4.8877	2.48728	6.03511	10.9228	1.248	0.244	0.334	0.148	0.132	0.13	0.11	0.842	5.866	3.51	0.026	1.64	0.164	0.04	0.088	0	0.062	14.584	1238.52	1458.03	2.147
81	2	4	3	3	Agronom	200	40	1.30667	5.10394	4.45934	1.51173	7.92234	12.3817	1.752	0.302	0.498	0.206	0.164	0.116	0	1.216	6.266	3.044	0.108	1.896	0.184	0	0.068	0	0.066	15.886		1585.58	2.106
82	2	5	1	1	Rotari	100	15	0.679806	1.91444	4.00133	1.81412	4.40837	8.4097	1.092	0.278	0.326	0.108	0.15	0.082	0.026	0.802	4.912	4.07	0.042	1.006	0.08	0.018	0.022	0	0.086	13.1	1320.31	1368.94	1.796
83	2	5	1	2	Rotari	100	40	1.18364	4.25111	4.18158	1.54012	6.97487	11.1564	1.198	0.18	0.31	0.126	0.136	0.124	0.036	1.084	5.56	4.232	0.016	1.824	0.096	0	0.042	0	0.072	15.036	1423.96	1208.77	1.518
84	2	5	1	3	Rotari	100	0	1.08742	3.33639	5.17415	2.89129	7.31509	12.4892	1.144	0.224	0.41	0.114	0.144	0.086	0.052	1.02	6.122	5.356	0.044	1.694	0.092	0	0.086	0	0.1	16.688	1370.08	1192.18	1.569
85	2	5	2	1	Rotari	1	15	1.2075	3.6825	4.4377	1.70297	6.59297	11.0307	1.554	0.408	0.406	0.122	0.112	0.156	0.124	1.958	7.426	4.574	0.234	2.716	0.108	0.136	0.114	0	0.04	20.188	1637.98	1132	1.574
86	2	5	2	2	Rotari	1	40	0.961833	3.06892	4.95317	2.71377	6.74452	11.6977	0.924	0.294	0.286	0.116	0.058	0	0	0.956	7.024	3.836	0.208	1.674	0.064	0	0	0.41	0	15.85	1408.22	1105.27	1.453
87	2	5	2	3	Rotari	1	0	1.43403	5.77553	7.0418	2.94377	10.1533	17.1951	0.996	0.228	0.39	0.124	0.144	0.042	0	1.658	8.678	5.342	0.242	2.004	0.138	0	0.016	0	0.036	20.038	1556.19	1138.78	1.621
88	2	5	3	1	Rotari	200	15	1.17356	3.12003	4.54259	1.62958	5.92316	10.4657	1.368	0.4	0.494	0.178	0.19	0.156	0	1.696	7.52	5.194	0.308	2.79	0.148	0.022	0.078	0	0.05	20.592	1597.91	1376.17	2.092
89	2	5	3	2	Rotari	200	40	0.9465	2.58986	4.6783	2.6526	6.18896	10.8673	1.48	0.298	0.572	0.212	0.194	0.204	0.058	1.57	7.582	4.954	0.044	2.2	0.198	0.344	0.102	0.028	0.082	20.122	1685.35	1538.03	2.271
90	2	5	3	3	Rotari	200	0	1.21025	4.79417	5.37906	3.00382	9.00823	14.3873	0.558	0	0.272	0.026	0.044	0	0	1.522	7.768	7.082	0	1.092	0.168	0	0	0	0.036	18.568	1501.94	1195.82	2.022
